# Supplementary material for: Stu-miR827-Targeted StWRKY48 Transcription Factor Negatively Regulates Drought Tolerance of Potato by Increasing Leaf Stomatal Density
Source: Int J Mol Sci. 2022 Nov 26;23(23):14805. doi: 10.3390/ijms232314805 (PMC9741430; doi:10.3390/ijms232314805)
Supplement: Supplementary file 1 [file ijms-23-14805-s001.zip]

Archive with 1 entries (1 files):
- ijms-2016901-supplementary.pdf
